# Supplementary material for: SH3 domain regulation of RhoGAP activity: Crosstalk between p120RasGAP and DLC1 RhoGAP
Source: Nat Commun. 2022 Aug 15;13:4788. doi: 10.1038/s41467-022-32541-4 (PMC9378701; doi:10.1038/s41467-022-32541-4)
Supplement: Supplementary file 3 — Source Data [file 41467_2022_32541_MOESM3_ESM.xls]

## Sheet: Figure 4A
Figure 4A
[DLC] (nM)	WT + GTP		WT - GTP		R1114A + GTP		R1114A - GTP
0	0.0063	14.0016	2.63042	3.1687	14.338	14.6072	2.02486
7	11.6466	20.1918	2.69771	2.83228	13.2615	12.2522	2.22671	1.41929
13	13.9343	20.7301	2.42857	2.49585	13.6652	13.4633	2.29399	2.49585
24	20.0573	27.4586	2.29399	1.68843	14.338	11.7139	2.63042	1.55386
43	37.0804	38.157	2.56314	2.02486	12.5886	12.0503	2.29399	2.36128
77	54.911	52.6233	2.42857	2.09214	12.8578	13.2615	1.89028	2.29399
139	43.0688	56.1221	2.15943	2.69771	14.2035	13.5979	2.09214	2.36128
250	43.0015	52.4887	3.70698	2.02486	15.28	15.4146	2.02486	2.56314

## Sheet: Figure 4B
Figure 4B
log[SH3] (μM)	SH3 WT				SH3 Y290A				SH3 E298A
1.30103	11.2571	8.67298	16.3274	12.6394	15.0572	14.2212	20.7409	18.0807	37.4779	29.7257	47.7658	37.3669
1.04576	9.81302	8.21696	17.0529	17.8993	21.7454	18.4773	25.4566	24.2475	49.9423	34.5898	47.1612	48.4308
0.790485	15.0572	10.117	18.5644	17.7784	29.6497	23.9495	33.0139	32.7721	52.5264	45.1542	49.9423	49.5795
0.535212	13.8411	13.1571	24.3684	19.4712	34.0578	24.7855	32.1675	35.0091	52.5264	48.8023	40.0876	50.1236
0.27994	17.1093	14.8292	30.5956	28.2377	38.1619	37.8579	24.4288	40.2689	41.2021	43.5581	44.7428	46.6775
0.0246675	22.7334	19.0853	39.3621	37.246	43.1781	38.77	38.3947	41.4176	33.7538	42.9501	46.3148	50.4864
-0.230605	33.3738	23.2655	49.7004	37.5483	49.5623	40.898	50.2446	46.4357	51.7664	41.7341	42.7477	50.7282
-0.485878	28.1296	40.898	47.2216	45.8916	56.0985	41.126	46.8589	43.7755	46.2182	41.7341	43.2918	48.6122
-0.74115	41.4301	41.5821	49.5191	38.9993	53.0584	47.6623	48.0076	46.2543	46.3702	57.0866	48.9749	49.8214
-0.996423	49.7903	52.1464	44.4406	45.3474	54.5785	52.1464	47.8262	45.6497	47.8143	55.0345	53.7512	60.4016
-1.2517	60.0507	53.4385	43.2918	40.5712	48.4223	55.4145	45.7706	46.1334	42.4941	38.77	47.7053	54.8999

## Sheet: Figure 4C
Figure 4C
[SH3] (μM)	SH3 WT				SH3 Y290A				SH3 E298A
0	100	100	100	100
1.9052	46.213	41.6252	32.5727	25.839	45.6534	97.9414	67.2972	74.1115	56.5337	90.0824	55.1425	80.3678
3.42936	36.8071	28.7026	26.3508	22.9256	60.1157	85.1484	60.0598	48.5207	50.6516	96.733	70.2985	90.0437
6.17284	28.0405	26.2072	28.6659	17.6284	61.6975	79.7077	52.2861	46.884	63.1033	95.6829	70.2985	83.3126
11.1111	25.7575	26.3854	18.6821	14.3176	47.5742	58.9742	38.3473	36.1716	59.5893	93.466	66.8401	63.8207

## Sheet: Figure 4D
Figure 4D
log[SH3] (μM)	SH2-SH3-SH2 (WT)							SH2-SH3-SH2 (E298A)				SH3 (WT)
1.30103
1	16.3095	17.2619	17.2619	13.4646	14.1717	19.4676	15.7409	30.4762	33.2143	28.8182	29.5253	10.7143	10.4762	5.38384	5.78788	10.9494	10.772
0.69897	18.3333	18.3333	16.1905	12.8586	13.6667	20.3549	18.4028	33.8095	32.7381	30.7374	29.4242	12.9762	13.5714	10.6364	11.0404	13.4339	12.1917
0.39794	19.5238	20	19.4048	17.9091	18.3131	23.1943	22.4845	34.6429	34.4048	32.8586	32.3535	17.0238	17.5	15.1818	16.3939	17.3381	18.0479
0.09691	22.619	21.6667	21.7857	21.5455	22.3535	26.3886	25.5013	34.881	36.3095	29.5253	33.9697	20.4762	21.7857	20.5354	20.9394	23.9042	23.3718
-0.20412	26.0714	24.1667	27.0238	25.0808	25.2828	32.7773	30.8252	35	35.3571	34.1717	31.1414	26.5476	25.8333	26.0909	25.2828	27.0985	27.4534
-0.50515	30.4762	30.7143	32.381	27.303	28.7172	34.0195	32.9547	32.8571	30.5952	35.0808	30.5354	32.5	31.9048	28.8182	26.899	32.0674	35.4392
-0.80618	35.119	32.5	35.119	35.0808	35.2828	37.9237	31.7125	36.0714	36.0714	33.8687	32.7576	34.0476	31.7857	33.6667	36.1919	37.3913	34.5519
1.17609								30.5952	38.2143	27.7071	28.6162

## Sheet: Figure 5B
Figure 4F
[SH3] (μM)	DLC WT								DLC T1223D								DLC L1267D								DLC R1114A								Rho alone (no DLC1)
0	100	100	100	100	100	100	100	100	106.752	91.4887	95.1776	89.5053	72.0861	107.278	78.4147	70.2261	87.8804	103.636	104.695	105.428	87.4387	124.11	115.547	73.3329	17.0672	14.1431	22.461	17.1281	25.6095	30.0974	20.9044	18.9632	17.0672	17.2831	19.2884	18.9375	23.9346	30.4007	19.093	18.9632
1	65.9785	73.3092	88.0709	71.1697	111.724	94.238	78.2638	59.0933	108.311	101.157	87.4364	79.3725	108.653	84.9884	79.4714	70.7439	105.973	95.8683	99.6193	88.0578	92.6028	103.033	82.4903	82.1357	13.9508	13.5646	16.1157	14.8362	18.4914	15.5407	20.4515	18.0571	20.8762	21.4975	17.6386	16.2837	20.3058	20.3929	20.9044	17.6687
10	42.6915	32.9836	44.6694	34.9811	35.798	34.9496	35.3952	25.5653	80.2623	79.672	113.833	89.0228	75.8545	84.9884	79.3204	69.5789	91.3431	91.0755	103.426	102.775	105.722	105.459	82.7922	62.2001	24.945	19.6795	31.0905	24.0039	25.0512	25.8517	25.7346	23.1057	22.521	20.6712	24.2376	20.3851	23.3764	30.0974	25.5837	13.0085

## Sheet: Figure 5C
Figure 4G
Ras only	Ras + GAP	Ras + GAP + 1 µM SH3	Ras + GAP + 10 µM SH3
0.08	16.56	14.72	14.16
1.2	16.88	17.04	16.16
0.877193	17.0175	23.6257	17.4269
2.04678	14.7368	22.5146	19.1813
